# Supplementary material for: Preparation of a phosphotyrosine-protein standard for use in semiquantitative western blotting with enhanced chemiluminescence
Source: PLoS One. 2020 Jun 18;15(6):e0234645. doi: 10.1371/journal.pone.0234645 (PMC7302481; doi:10.1371/journal.pone.0234645)
Supplement: S1 Dataset — (XLSX) [file pone.0234645.s008.xlsx]

## Sheet: 1D Band Densities
Lot 1
		Gel 1						Gel 2						Gel 3
ng pA	3 min	3 min	10 min	10 min		ng pA	3 min	3 min	10 min	10 min		ng	3 min	3 min	10 min	10 min
0.1	16.15	20.86	132.98	149.9		0.1	0.35	8.59	8.16	68.24		0.1	3.96	6.53	57.6	77.62
0.3	162.06	238.79	532.72	724.41		0.3	143.24	165.17	452.48	568.38		0.3	83.25	165.24	365.29	591.16
0.5	473.93	491.78	1091.26	1147.55		0.5	325.25	374.62	850.58	982.22		0.5	385.04	449.19	1010.14	1189.47
1	939.54	1059.71	1588.83	1984.88		1	989.35	1148.74	1657.95	2003.55		1	1195.92	1092.59	2086.96	2001.14
2	1797.6	2004.49	2706.66	3178.21		2	2019.83	1946.81	2762.68	2833.44		2	2206.24	2205.66	3138.14	3054.22
4	2504.36	3011.6	3762.58	4419.42		4	3159.77	3124.09	4095.57	4130.7		4	2997.62	3074.01	3788.65	3966.81
	3 min	10 min					3 min	10 min					3 min	10 min
	1819.69	3428.83					1029.61	2441.73					2633.13	4327.63
	1900.82	3508.38					1573.33	3033.1					2688.15	4411.07
5 µl pE	1349.69	2516.03				5 µl pE	948.31	2099.18				5 µl pE	2687.23	4546.96
	1259.23	2546.01					467.11	1594.54					1370.93	3114.02
	1666.71	3150.15					741.24	1866.3					2190.16	3924.89
	1730.27	3303.89					703.25	1845.34					2342.17	3996.13
Lot 2
		Gel 1						Gel 2						Gel 3
ng	3 min	3 min	10 min	10 min		ng	3 min	3 min	10 min	10 min		ng	3 min	3 min	10 min	10 min
0.1	10.56		30.64			0.1		3.03		56.05		0.1	3.89		57.9
0.3	114.24	376.94	345.62	848.4		0.3	68.46	270.48	859.8	340.5		0.3	95.89	318.14	394.93	982.78
0.5	188.65	448.07	542.76	988.98		0.5	47.8	355.06	976.02	237.09		0.5	230.28	428.58	908.19	1193.09
1	1052.47	1252.16	1976.12	2243.12		1	545.91	943.76	1869.53	1423.9		1	691.25	1274.36	1766.93	2492.3
2	2408.47	2551.91	3517.98	3485.51		2	2132.34	2052.52	3221.85	3338.11		2	2574	2664.01	3953.73	4039.19
4	4091.25	3900.04	5020.26	4939.37		4	3766.21	3023.69	4372.45	5074.63		4	4410.83	4040.13	5742.32	5403.11
	3 min	10 min					3 min	10 min					3 min	10 min
	242	611.04					114.53	451.03					200.85	655.35
	203.9	569.1					103.65	455.8					192.5	628.78
5 µl pE	255.88	648.08				5 µl pE	96.71	445.38				5 µl pE	206.01	649.03
	227.15	631.76					95.44	368.09					217.69	696.08
	257.47	630.56					88.56	447.09					186.94	690.48
	255.89	648.52					71.61	392.84					200.23	778.34

## Sheet: 2D Spot Density
Lot 1
Loaded Ratio	Gel	3 min pE spot density	3 min pA spot density	3 min pE/pA Ratio	10 min pE spot density	10 min pA spot density	10 min pE/pA Ratio
X	1	858367	369504	2.32302	1.86469e+06	939838	1.98405
	2	410854	294586	1.39468	874891	910336	0.961064
2X	3	2.76102e+06	1.03294e+06	2.67298	5.37211e+06	2.24628e+06	2.39156
	4	4.41843e+06	819690	5.39036	7.30996e+06	1.75248e+06	4.17122
0.5X	5	810905	1.56772e+06	0.517253	1.70626e+06	3.07978e+06	0.55402
	6	1.71888e+06	1.8801e+06	0.91425	3.29613e+06	3.81165e+06	0.86475
X double	7	4.17506e+06	1.74592e+06	2.39132	6.63311e+06	3.30993e+06	2.004
	8	3.88113e+06	2.24036e+06	1.73237	7.06484e+06	4.33146e+06	1.63105
Lot 2
Loaded Ratio	Gel	3 min pE spot density	3 min pA spot density	3 min pE/pA Ratio	10 min pE spot density	10 min pA spot density	10 min pE/pA Ratio
X	1	182147	351782	0.517785	401511	979354	0.409976
	2	400936	719111	0.557544	1.20935e+06	2.16792e+06	0.55784
2X	3	156198	245624	0.635923	385040	507519	0.758671
	4	501508	516498	0.970978	1.45724e+06	1.28374e+06	1.13515
0.5X	5	180675	573050	0.315287	371348	1.50808e+06	0.246238
	6	210808	2.04042e+06	0.103316	683256	4.82593e+06	0.14158
X double	7	435597	876377	0.497044	2.16794e+06	3.09766e+06	0.699864
	8	1.33335e+06	3.008e+06	0.443268	3.58675e+06	5.9593e+06	0.601874
